# Supplementary material for: Reopening International Borders without Quarantine: Contact Tracing Integrated Policy against COVID-19
Source: Int J Environ Res Public Health. 2021 Jul 14;18(14):7494. doi: 10.3390/ijerph18147494 (PMC8303901; doi:10.3390/ijerph18147494)
Supplement: Supplementary file 1 [file ijerph-18-07494-s001.zip]

Archive with 1 entries (1 files):
- ijerph-1290525-supplementary.pdf
